# Supplementary material for: Satsurblia: New Insights of Human Response and Survival across the Last Glacial Maximum in the Southern Caucasus
Source: PLoS One. 2014 Oct 29;9(10):e111271. doi: 10.1371/journal.pone.0111271 (PMC4213019; doi:10.1371/journal.pone.0111271)
Supplement: Table S2 — Debitage counts by Layer, including debris and cores. (XLSX) [file pone.0111271.s007.xlsx]

## Sheet: Sheet1
Year	Layer	%flake	%.bl/let	%other	flake	blade	bladelet	c.t.e.:ct	c.t.e.:ridge	c.t.e.:other	BS	MBT	Total	chunks	chips	cores
Area A
2012-13	A/I	27	4	4	277	38	157	0	0	38	19	0	564	38	1832	12
2012-13	A/IIa	78	12	1	975	378	499	0	2	141	18	0	2104	64	4283	26
2012-13	AII/b	196	29	2	2530	604	961	3	1	260	68	4	4658	195	10098	12
Area B
2012-13	B/I	94	22	1	766	185	310	1	1	141	37	0	1558	57	2651	51
2012-13	B/II	29	8	1	216	52	150	0	0	40	9	0	505	10	808	6
2012-13	B/III	88	24	2	826	141	407	1	0	143	53	0	1685	19	3617	15
