# Supplementary material for: Satsurblia: New Insights of Human Response and Survival across the Last Glacial Maximum in the Southern Caucasus
Source: PLoS One. 2014 Oct 29;9(10):e111271. doi: 10.1371/journal.pone.0111271 (PMC4213019; doi:10.1371/journal.pone.0111271)
Supplement: Table S3 — Abundances of micromammalian taxa as numbers of identified specimens (NISP) and minimum numbers of individuals (MNI) by stratigraphic units and elevation within the stratigraphic sequence. (XLSX) [file pone.0111271.s008.xlsx]

## Sheet: Table S3
Sub-layer	Depth_top	Layer	Floor	Apodemus sp.		Arvicola terestris		Cricetulus migratorius		Soricidae		Ellobius sp.		Gliridae		Mesocricetus raddei		other Arvicolinae		Sciuridae		Soricinae		Total
				NISP	MNI	NISP	MNI	NISP	MNI	NISP	MNI	NISP	MNI	NISP	MNI	NISP	MNI	NISP	MNI	NISP	MNI	NISP	MNI	NISP	MNI
A/I	380									3	1													3	1
	395					1	1											1	1					2	2
	400					1	1	2	1									2	2					5	4
	410													1	1							3	1	4	2
	415					1	1																	1	1
	420		Floor A	4	1													1	1			3	1	8	3
																		2	2					2	2
	425															3	1	1	1					4	2
	430			1	1	2	2											3	1					6	4
	435			5	3			1	1									2	2					8	6
	440																	1	1					1	1
	445			2	1																			2	1
	475															2	1	1	1					3	2
	490					5	3					1	1	1	1	1	1	3	3					11	9
	495					1	1					1	1			1	1							3	3
	510																	1	1					1	1
	515					1	1									1	1	2	2					4	4
A/II	450		Floor B			1	1																	1	1
	460	A/IIa																3	2					3	2
			Floor C													2	1	1	1			1	1	4	3
	465	A/IIa																2	2					2	2
			Floor C															1	1					1	1
	470	A/IIa														3	1							3	1
			Floor C	1	1																			1	1
	475	A/IIa														3	1	3	3					6	4
	480	A/IIa						3	1									2	1					5	2
	485	A/IIa		2	1	1	1									3	2	1	1					7	5
	490	A/IIa		1	1											10	4	2	1					13	6
	495	A/IIa														5	3	2	1					7	4
																		1	1					1	1
	500	A/IIa														1	1	4	2					5	3
	505	A/IIa				2	2									3	2							5	4
	510	A/IIa										2	2	1	1	1	1	2	2					6	6
																		1	1					1	1
	515	A/IIa				1	1					2	2					1	1			2	1	6	5
								2	1									1	1					3	2
	520	A/IIb										1	1											1	1
			Floor 1													1	1							1	1
	525		Floor 1			2	1					1	1					2	1					5	3
			Floor 1/2													2	1							2	1
			Floor 2			4	2									1	1							5	3
																		1	1					1	1
	530		Floor 1/2													1	1							1	1
			Floor 2	4	2							1	1			2	1							7	4
						2	1									3	1	4	3					9	5
	535	A/IIb										2	2											2	2
			Floor 3			1	1									3	1							4	2
																2	1	2	1					4	2
	540	A/IIb																1	1					1	1
			Floor 3			1	1																	1	1
	570	A/IIb														1	1							1	1
AI/II	440																	1	1			3	1	4	2
	445					1	1																	1	1
B/I	365							2	1															2	1
	375					1	1																	1	1
	415																	1	1	1	1			2	2
	420															2	1							2	1
	425																					3	1	3	1
	430															1	1	2	1					3	2
	435																	4	3					4	3
	445																	2	2					2	2
	455			3	2					2	1							3	2					8	5
	460					1	1			3	1					2	1	1	1					7	4
	465															3	1							3	1
	470			1	1													2	1					3	2
	475																	2	1					2	1
	480			6	2	1	1											3	3					10	6
	485			3	2			2	1									1	1					6	4
	490			1	1													2	2					3	3
	495																	2	1					2	1
	500			1	1													1	1					2	2
	505															1	1							1	1
	515																	4	1					4	1
	535																	1	1					1	1
	540															2	1							2	1
	545					1	1									2	1	1	1					4	3
	550															1	1							1	1
B/II	450																	2	1					2	1
	490																	4	1					4	1
	495																	1	1					1	1
	500											2	2			3	1							5	3
	505			2	1											3	1							5	2
	510					2	2					2	1			3	2					2	1	9	6
	515					1	1					2	1					3	2					6	4
	520															2	1	1	1					3	2
B/III	475			1	1																			1	1
	515					1	1					5	3			5	3	2	2					13	9
	520					4	3					5	4			6	3	6	5			3	1	24	16
	525					2	2					11	5			32	12	36	17					81	36
	550															5	1	3	1			3	1	11	3
	555																	1	1					1	1
	560					2	1									3	1	10	4					15	6
	565											1	1					2	1					3	2
	575															3	1							3	1
B/IV	565											2	1					5	2					7	3
	570			2	1									3	1	1	1							6	3
	575																	1	1					1	1
	580											4	2					5	3					9	5
	585					4	2					1	1			2	1	5	4					12	8
	590			3	1	1	1					1	1					2	2					7	5
BI/II	530					2	2									1	1	2	2					5	5
BII/III	510																	1	1					1	1
	515															2	1	4	2					6	3
	520					2	1											3	2					5	3
Total				43	24	53	42	12	6	8	3	47	33	6	4	140	68	189	126	1	1	23	9	522	316

## Sheet: Table S3 formated
Sub-layer	Depth_top	Layer	Floor	Apodemus sp.		Arvicola terestris		Cricetulus migratorius		Soricidae		Ellobius sp.		Gliridae		Mesocricetus raddei		other Arvicolinae		Sciuridae		Soricinae		Total
				NISP	MNI	NISP	MNI	NISP	MNI	NISP	MNI	NISP	MNI	NISP	MNI	NISP	MNI	NISP	MNI	NISP	MNI	NISP	MNI	NISP	MNI
A/I	380									3	1													3	1
	395					1	1											1	1					2	2
	400					1	1	2	1									2	2					5	4
	410													1	1							3	1	4	2
	415					1	1																	1	1
	420		Floor A	4	1													1	1			3	1	8	3
																		2	2					2	2
	425															3	1	1	1					4	2
	430			1	1	2	2											3	1					6	4
	435			5	3			1	1									2	2					8	6
	440																	1	1					1	1
	445			2	1																			2	1
	475															2	1	1	1					3	2
	490					5	3					1	1	1	1	1	1	3	3					11	9
	495					1	1					1	1			1	1							3	3
	510																	1	1					1	1
	515					1	1									1	1	2	2					4	4
A/II	450		Floor B			1	1																	1	1
	460	A/IIa																3	2					3	2
			Floor C													2	1	1	1			1	1	4	3
	465	A/IIa																2	2					2	2
			Floor C															1	1					1	1
	470	A/IIa														3	1							3	1
			Floor C	1	1																			1	1
	475	A/IIa														3	1	3	3					6	4
	480	A/IIa						3	1									2	1					5	2
	485	A/IIa		2	1	1	1									3	2	1	1					7	5
	490	A/IIa		1	1											10	4	2	1					13	6
	495	A/IIa														5	3	2	1					7	4
																		1	1					1	1
	500	A/IIa														1	1	4	2					5	3
	505	A/IIa				2	2									3	2							5	4
	510	A/IIa										2	2	1	1	1	1	2	2					6	6
																		1	1					1	1
	515	A/IIa				1	1					2	2					1	1			2	1	6	5
								2	1									1	1					3	2
	520	A/IIb										1	1											1	1
			Floor 1													1	1							1	1
	525		Floor 1			2	1					1	1					2	1					5	3
			Floor 1/2													2	1							2	1
			Floor 2			4	2									1	1							5	3
																		1	1					1	1
	530		Floor 1/2													1	1							1	1
			Floor 2	4	2							1	1			2	1							7	4
						2	1									3	1	4	3					9	5
	535	A/IIb										2	2											2	2
			Floor 3			1	1									3	1							4	2
																2	1	2	1					4	2
	540	A/IIb																1	1					1	1
			Floor 3			1	1																	1	1
	570	A/IIb														1	1							1	1
AI/II	440																	1	1			3	1	4	2
	445					1	1																	1	1
B/I	365							2	1															2	1
	375					1	1																	1	1
	415																	1	1	1	1			2	2
	420															2	1							2	1
	425																					3	1	3	1
	430															1	1	2	1					3	2
	435																	4	3					4	3
	445																	2	2					2	2
	455			3	2					2	1							3	2					8	5
	460					1	1			3	1					2	1	1	1					7	4
	465															3	1							3	1
	470			1	1													2	1					3	2
	475																	2	1					2	1
	480			6	2	1	1											3	3					10	6
	485			3	2			2	1									1	1					6	4
	490			1	1													2	2					3	3
	495																	2	1					2	1
	500			1	1													1	1					2	2
	505															1	1							1	1
	515																	4	1					4	1
	535																	1	1					1	1
	540															2	1							2	1
	545					1	1									2	1	1	1					4	3
	550															1	1							1	1
B/II	450																	2	1					2	1
	490																	4	1					4	1
	495																	1	1					1	1
	500											2	2			3	1							5	3
	505			2	1											3	1							5	2
	510					2	2					2	1			3	2					2	1	9	6
	515					1	1					2	1					3	2					6	4
	520															2	1	1	1					3	2
B/III	475			1	1																			1	1
	515					1	1					5	3			5	3	2	2					13	9
	520					4	3					5	4			6	3	6	5			3	1	24	16
	525					2	2					11	5			32	12	36	17					81	36
	550															5	1	3	1			3	1	11	3
	555																	1	1					1	1
	560					2	1									3	1	10	4					15	6
	565											1	1					2	1					3	2
	575															3	1							3	1
B/IV	565											2	1					5	2					7	3
	570			2	1									3	1	1	1							6	3
	575																	1	1					1	1
	580											4	2					5	3					9	5
	585					4	2					1	1			2	1	5	4					12	8
	590			3	1	1	1					1	1					2	2					7	5
BI/II	530					2	2									1	1	2	2					5	5
BII/III	510																	1	1					1	1
	515															2	1	4	2					6	3
	520					2	1											3	2					5	3
Total				43	24	53	42	12	6	8	3	47	33	6	4	140	68	189	126	1	1	23	9	522	316
